# Supplementary material for: The contribution of respiratory and hearing protection use to psychological distress in the workplace: a scoping review
Source: Int Arch Occup Environ Health. 2022 Apr 26;95(8):1647–59. doi: 10.1007/s00420-022-01863-7 (PMC9041289; doi:10.1007/s00420-022-01863-7)
Supplement: Supplementary file 1 — Supplementary file1 (XLSX 10 kb) [file 420_2022_1863_MOESM1_ESM.xlsx]

## Sheet: Sheet1
Database	Search Terms	Number of articles retrieved from search
PubMed	((Respiratory Protective Devices[Mesh] OR "respiratory protective device*" OR respirator*) AND (Masks[Mesh] OR "face mask*" OR mask*)) AND (Mental Health[Mesh] OR "mental health" OR "mental illness*" OR depression OR anxiety OR psychosocial OR stress OR communication)	466
	(Masks[Mesh] OR "face mask*" OR mask*) AND (Mental Health[Mesh] OR "mental health" OR "mental illness*" OR depression OR anxiety OR psychosocial OR stress OR communication)	6695
	(Ear Protective Devices[Mesh] OR "hearing protective device*" OR "hearing protection device*" OR HPD) AND (Mental Health[Mesh] OR "mental health" OR "mental illness*" OR depression OR anxiety OR psychosocial OR stress OR communication)	214
Scopus	TITLE-ABS-KEY(((mask* OR "face mask*") AND respirator*) AND ("mental health" OR "mental illness*" OR depression OR anxiety OR stress OR psychosocial OR communication))	755
	TITLE-ABS-KEY ( ( "face mask*" ) AND ( "mental health" OR "mental illness*" OR depression OR anxiety OR stress OR psychosocial OR communication ) )	519
	TITLE-ABS-KEY(("ear protective device*" OR "hearing protective device*" OR "hearing protection" OR HPD) AND ("mental health" OR "mental illness*" OR depression OR anxiety OR stress or psychosocial OR communication) )	383
Ovid Emcare	exp mask/ OR respiratory protective device.mp or exp gas mask/ AND exp mental health/ OR exp depression OR exp anxiety OR exp social interaction OR exp psychosocial environment/ OR exp mental stress/ OR exp interpersonal communication	855
	exp ear protective device/ AND exp mental health/ OR exp depression OR exp anxiety OR exp social interaction OR exp psychosocial environment/ OR exp mental stress/ OR exp interpersonal communication	5
SAGE Journals	("face mask*" OR "respiratory protective device") AND ("mental health" OR "mental illness" OR "depression" OR "anxiety" OR "psychosocial" OR "stress" OR "communication")	744
	("ear protective device*" OR "hearing protection device*") AND ("mental health" OR "mental illness" OR "depression" OR "anxiety" OR "psychosocial" OR "stress" OR "communication")	13
ScienceDirect	("face mask" OR "respiratory protective device") AND ("mental health" OR "mental illness" OR depression OR anxiety OR psychosocial OR stress OR communication)	6918
	("ear protective device" OR "hearing protection device") AND ("mental health" OR "mental illness" OR depression OR anxiety OR psychosocial OR stress OR communication)	151
SpringerLink	("face mask*" OR "respiratory protective device*") AND ("mental health" OR "mental illness" OR depression OR anxiety OR psychosocial OR stress OR communication)	2602
	("ear protective device" OR "hearing protection device") AND ("mental health" OR "mental illness" OR depression OR anxiety OR psychosocial OR stress OR communication)	57
medRxiv	("face mask*" OR "respiratory protective device") AND ("mental health" OR "mental illness" OR "depression" OR "anxiety")	831
	("face mask*" OR "respiratory protective device") AND ("psychosocial" OR "stress" OR "communication)	205
	("ear protective device*" OR "hearing protection") AND ("mental health" OR "mental illness" OR "depression" OR "anxiety")	2753
	("ear protective device*" OR "hearing protection device" OR "hearing protection") AND ("stress" OR "communication")	2759
PsyArXiv	("face mask*" OR "respiratory protective device*") AND ("mental health" OR "mental illness" OR depression OR anxiety OR psychosocial OR stress OR communication)	12
	("ear protective device" OR "hearing protection device") AND ("mental health" OR "mental illness" OR depression OR anxiety OR psychosocial OR stress OR communication)	No results
